# Supplementary material for: Investigating Abiotic and Biotic Mechanisms of Pyrite Reduction
Source: Front Microbiol. 2022 May 9;13:878387. doi: 10.3389/fmicb.2022.878387 (PMC9124975; doi:10.3389/fmicb.2022.878387)
Supplement: Supplementary file 1 [file Table_1.XLSX]

## Sheet: Table S1
Table S1. Associated data for thirty genes upexpressed on FeS2 relative to Fe(II)/cysteine and Fe(II)/HS identified by M. barkeri MS transcriptomics expreriments. Transcript normalization, comparisons, and BLASTp search methods described in the methods. No similar gene detected (ND).
IMG gene ID	NCBI locus_tag	UniProt Locus tag	Protein name	Fe(II)/cysteine average normalized transcript abundance	FeS2 average normalized transcript abundance	Fe(II)/HS- average normalized transcript abundance	FeS2 vs Fe(II)/cysteine log2(fold change)	FeS2 vs Fe(II)/cysteine adj. p-value	FeS2 vs Fe(II)/HS- log2(fold change)	FeS2 vs Fe(II)/HS- adj. p-value	Protein class	Protein function	Predicted size (Da)	M. voltae A3 best hit (Gene ID)	M. voltae A3 best hit (e-value)	M. voltae A3 best hit (%ID)	M. barkeri Fusaro best hit (Gene ID)	M. barkeri Fusaro best hit (e-value)	M. barkeri Fusaro best hit (%ID)	M. maripaludis S2 best hit (Gene ID)	M. maripaludis S2 best hit (e-value)	M. maripaludis S2 best hit (%ID)
2633008704	MSBRM_RS00235	MSBRM_0047	(Fe-S)-binding protein	1291.17	1973.37	1372.01	0.603885	2.27977e-12	0.524148	2.17745e-10	FeS binding	ferredoxin	43344.1	646858788	2e-40	29	637699843	0	96	2563557010	1e-52	31
2633008729	MSBRM_RS00355	MSBRM_0067	bifunctional 5%2C6%2C7%2C8-tetrahydromethanopterin hydro-lyase/3-hexulose-6-phosphate synthase	8134.89	11677.7	7533.46	0.521809	6.94577e-08	0.632291	1.965e-11	Metabolism		42433	ND	ND	ND	637699823	0	99	2563557213	4e-23	30
2633008871	MSBRM_RS01045	MSBRM_0200	ferrous iron transport protein A	785.609	1182.85	808.735	0.583212	0.000121904	0.5487	0.000170208	Other	Transcription	9423.09	ND	ND	ND	ND	ND	ND	ND	ND	ND
2633008872	MSBRM_RS01050	MSBRM_0201	ferrous iron transport protein B	7734.24	15190.6	8250.12	0.97339	5.35282e-09	0.880701	8.41371e-08	Membrane	metal transport	81932.4	646859392	9e-64	28	637699482	1e-75	30	2563556570	2e-70	28
2633008949	MSBRM_RS01400	MSBRM_0264	DUF362 domain-containing protein	1466.54	5087.89	2389.21	1.78551	7.27616e-36	1.09018	1.65424e-14	FeS binding	ferredoxin	40371.1	646860049	4e-08	35	637701575	0	90	2563556742	3e-31	29
2633008952	MSBRM_RS01415	MSBRM_0267	flavodoxin	521.137	1320.28	622.937	1.32228	5.15207e-22	1.08276	2.58917e-16	Flavodoxin	flavodoxin	25513.5	646858854	0.16	39	637699672	1e-170	96	2563556747	5e-63	51
2633008953	MSBRM_RS01420	MSBRM_0268	DUF4405 domain-containing protein	362.384	720.302	362.147	0.976925	3.94617e-15	0.990361	2.3215e-17	Membrane		20370.3	ND	ND	ND	637699671	3e-153	94	ND	ND	ND
2633008954	MSBRM_RS01425	MSBRM_0269	(4Fe-4S)-binding protein	511.188	918.03	447.941	0.821324	3.01333e-12	1.03461	1.8526e-20	FeS binding	aldo/keto reductase	41723.8	646858476	1e-26	24	637699670	0	96	2563556745	0	75
2633008965	MSBRM_RS01475	MSBRM_0279	alpha/beta hydrolase	456.76	1270.17	657.806	1.46253	4.55328e-42	0.946568	1.00438e-20	Membrane	hydrolase	10273.5	646858986	0	77	637699655	0	98	2563556734	0	77
2633008966	MSBRM_RS01480	MSBRM_0280	aldo/keto reductase	655.677	1400.01	742.777	1.07289	8.57907e-17	0.913093	2.17392e-13	FeS binding	aldo/keto reductase	45434.8	646858835	1e-142	48	637699654	0	96	2563556750	0	66
2633008990	MSBRM_RS01590	MSBRM_0302	methanol-5-hydroxybenzimidazolylcobamide methyltransferase	22506.6	67787.6	36156.3	1.59061	1.11991e-08	0.906769	0.00115151	Energy		50845.8	ND	ND	ND	637699633	0	98	ND	ND	ND
2633008991	MSBRM_RS01595	MSBRM_0303	methanol-5-hydroxybenzimidazolylcobamide methyltransferase	22250.2	58012.2	33608	1.38249	2.89075e-07	0.787547	0.00349495	Energy		27869	646860020	5e-27	32	637699632	0	96	2563557094	3e-32	34
2633009185	MSBRM_RS02510	MSBRM_0474	DUF2240 family protein	329.504	499.534	315.221	0.565841	5.77881e-06	0.666487	7.6519e-09	Unknown		18841.9	ND	ND	ND	637700320	2e-111	92	ND	ND	ND
2633009193	MSBRM_RS02550	MSBRM_0481	30S ribosomal protein S2	4037.06	5928.48	3806.21	0.551707	1.46393e-11	0.639007	8.8154e-16	Other	Ribosome	27304.9	646859331	1e-75	54	637700312	4e-176	94	2563556607	3e-73	52
2633009219	MSBRM_RS02670	MSBRM_0504	helix-turn-helix transcriptional regulator	1124.9	1814.2	1271.52	0.701378	2.28223e-18	0.513772	1.96565e-11	Other	Transcription	14087.4	ND	ND	ND	637700267	5e-84	94	ND	ND	ND
2633009571	MSBRM_RS04360	MSBRM_0810	deoxyhypusine synthase	1959.64	3535.81	2193.72	0.849895	2.57576e-30	0.688364	1.34406e-21	Metabolism		34541.5	646859651	9e-41	28	637698951	0	97	2563556070	6e-42	30
2633009597	MSBRM_RS04500	MSBRM_0835	rhodanese-like domain-containing protein	941.44	1867.26	1103.52	0.988381	3.13501e-23	0.757648	2.91059e-15	Other	Sulfur	18249	ND	ND	ND	637702278	2e-113	95	ND	ND	ND
2633009599	MSBRM_RS04510	MSBRM_0837	membrane protein	604.047	966.902	532.183	0.690411	1.84928e-09	0.860355	2.37336e-15	Membrane	ABC transporter	26727.2	646859961	2e-29	35	637702279	7e-123	93	2563556438	2e-31	39
2633009744	MSBRM_RS05180	MSBRM_0967	MATE family efflux transporter	959.162	1396.75	975.169	0.535375	4.63256e-07	0.516653	3.48422e-07	Membrane	Efflux	50614.6	646859125	4e-74	29	637702537	2e-68	29	2563556674	3e-58	28
2633009758	MSBRM_RS05250	MSBRM_0980	amino acid permease	1604.56	2299.57	1507.5	0.506112	2.9745e-06	0.609328	4.53381e-09	Membrane	ABC transporter	27650.3	646859136	1e-16	27	637701458	0	86	2563556792	4e-15	27
2633009960	MSBRM_RS06230	MSBRM_1164	pentapeptide repeat-containing protein	1709.96	2590.16	1118.69	0.602749	1.20408e-05	1.21101	3.72405e-20	Other	Peptide repeat	25385.3	ND	ND	ND	637701277	3e-156	97	ND	ND	ND
2633010925	MSBRM_RS10710	MSBRM_2029	hypothetical protein	271.789	456.24	314.308	0.696814	1.27137e-08	0.539598	1.6402e-06	Unknown		9560.85	ND	ND	ND	637701891	4e-53	94	ND	ND	ND
2633010935	MSBRM_RS10755	MSBRM_2039	ribonuclease P protein component 3	1150.89	1772.46	1157.6	0.604925	1.28023e-08	0.614917	1.71289e-09	Other	Ribosome	25915.5	646860074	9e-23	36	637701363	1e-167	95	2563556369	4e-25	32
2633010936	MSBRM_RS10760	MSBRM_2040	RNA-binding protein	444.703	709.179	451.024	0.645379	1.08068e-08	0.655919	4.93839e-10	Other	Translation	10171.3	646859662	3e-13	31	637701362	1e-91	90	2563556234	2e-15	33
2633010986	MSBRM_RS10990	MSBRM_2090	AzlC family ABC transporter permease	493.583	914.852	477.989	0.882653	9.38658e-15	0.935738	3.60261e-18	Membrane	ABC transporter	23757.8	646858849	2e-17	31	637701474	2e-169	92	2563556522	3e-17	32
2633011147	MSBRM_RS11770	MSBRM_2232	DUF1743 domain-containing protein	1287.25	2109.37	1054.61	0.706042	1.80264e-21	0.999733	1.61576e-45	Other	Nucleic acid	32979.9	646859580	3e-38	35	637701173	0	96	2563557547	1e-49	35
2633011266	MSBRM_RS12355	MSBRM_2340	hypothetical protein	687.23	1246.58	826.65	0.831136	4.08626e-15	0.592855	4.53381e-09	Membrane	unknown	55087.5	ND	ND	ND	ND	ND	ND	ND	ND	ND
2633012020	MSBRM_RS15995	MSBRM_3025	50S ribosomal protein L31e	1413.71	2457.43	1708.25	0.787491	6.69337e-15	0.523724	1.08672e-07	Other	Ribosome	10280	646859801	1e-21	52	637699351	1e-59	93	2563555985	1e-19	48
2633012124	MSBRM_RS16510	MSBRM_3123	hypothetical protein	611.24	876.055	613.323	0.517828	1.22507e-09	0.512952	6.89592e-11	Membrane	unknown	48029	ND	ND	ND	637699447	1e-54	87	ND	ND	ND
2633012461	MSBRM_RS18185	MSBRM_3439	UPF0147 family protein	2829.36	7244.03	4272.45	1.35854	7.79761e-47	0.761486	5.7149e-16	Unknown		10051.3	646859413	1e-23	47	637700096	5e-60	100	2563557131	1e-24	49
